# Supplementary material for: Proteins associated with incident metabolic syndrome in population-based cohorts
Source: Diabetol Metab Syndr. 2021 Nov 10;13:131. doi: 10.1186/s13098-021-00752-2 (PMC8579529; doi:10.1186/s13098-021-00752-2)
Supplement: Supplementary file 1 — Additional file 1: Table S1. Relationships between the 86 evaluated proteins and the five components of the metabolic syndrome (MetS) in the cross-sectional evaluation in PIVUS. Odds ratio (OR) and 95% CI are geiven together with -pvalue for each ot the five components. GLU = glucose, BP = blood pressure, HDL = HDL-cholesterol, TG = triglycerides, WC = waist circumference. A p-value of 0 denotes a p-value < 10–7. The short names of the proteins are used in Fig. 4. Table S2. Relationships between the 86 evaluated proteins and the five components of the metabolic syndrome (MetS) in the cross-sectional evaluation in ULSAM. Odds ratio (OR) and 95% CI are given together with p-value for each of the five components. GLU = glucose, BP = blood pressure, HDL = HDL-cholesterol, TG = triglycerides, WC = waist circumference. A p-value of 0 denotes a p-value < 10–7. The short names of the proteins are used in Fig. 4. Table S3. Relationships between SNPs in the region of the genes for IL-1 alpha and beta on chromosome 2 and the metabolic syndrome (MetS) in UK biobank (Lind L. Metab Syndr Relat Disord. 2019;17:505-11). [file 13098_2021_752_MOESM1_ESM.xlsx]

## Sheet: Table S1
Protein	Short name	OR and 95%CI_GLU	p-value_GLU	OR and 95%CI_BP	p-value_BP	OR and 95%CI_TG	p-value_TG	OR and 95%CI_HDL	p-value_HDL	OR and 95%CI_WC	p-value_WC
Agouti-related protein (AGRP)	AGRP	1.1 (.93, 1.3)	0.249577	.91 (.76, 1.09)	0.306493	1.11 (.93, 1.32)	0.254838	.97 (.81, 1.16)	0.741009	.89 (.77, 1.03)	0.109208
Adrenomedullin (AM)	AM	1.16 (.98, 1.37)	0.0842171	1.07 (.89, 1.29)	0.451471	1.07 (.9, 1.28)	0.428044	1.3 (1.08, 1.56)	0.0057423	1.31 (1.13, 1.52)	0.0004551
Ovarian cancer-related tumor marker CA 125 (CA-125)	CA-125	.96 (.82, 1.13)	0.659562	1.05 (.88, 1.25)	0.6189	1.26 (1.06, 1.5)	0.0090508	1.11 (.92, 1.34)	0.274672	1.08 (.93, 1.24)	0.323221
Caspase-8 (CASP-8)	CASP-8	.94 (.8, 1.12)	0.50369	1.29 (1.06, 1.56)	0.0116806	1.43 (1.19, 1.72)	0.0001162	1.19 (.99, 1.44)	0.0682514	1.33 (1.14, 1.55)	0.000273
C-C motif chemokine 20 (CCL20)	CCL20	1.07 (.91, 1.25)	0.435015	1.09 (.9, 1.32)	0.366682	1.1 (.94, 1.3)	0.240603	1.42 (1.2, 1.68)	4.1e-05	1.12 (.97, 1.29)	0.128881
C-C motif chemokine 3 (CCL3)	CCL3	1.17 (1, 1.36)	0.0550476	1.38 (1.12, 1.7)	0.0022978	1.47 (1.25, 1.74)	5.17e-06	1.47 (1.23, 1.75)	1.61e-05	1.37 (1.18, 1.6)	4.35e-05
C-C motif chemokine 4 (CCL4)	CCL4	1 (.84, 1.18)	0.953785	1.17 (.96, 1.43)	0.110133	1.13 (.95, 1.34)	0.162936	1.17 (.98, 1.4)	0.0877308	1.13 (.97, 1.3)	0.107611
CD40L receptor (CD40)	CD40	.96 (.82, 1.14)	0.655364	1.24 (1.02, 1.49)	0.0278688	1.39 (1.17, 1.65)	0.000166	1.13 (.95, 1.35)	0.162487	1.18 (1.02, 1.37)	0.0218337
CD40 ligand (CD40L)	CD40L	1.15 (.97, 1.36)	0.11274	1.07 (.88, 1.31)	0.473284	1.21 (1.01, 1.44)	0.0356177	1.3 (1.09, 1.57)	0.0046348	1.24 (1.07, 1.45)	0.0048507
Chitinase-3-like protein 1 (CHI3L1)	CHI3LI	1.24 (1.05, 1.46)	0.0099423	1.32 (1.08, 1.61)	0.0069387	1.32 (1.12, 1.57)	0.0012181	1.26 (1.05, 1.51)	0.0144985	1.24 (1.07, 1.43)	0.004342
Macrophage colony-stimulating factor 1 (CSF-1)	CSF-1	1.1 (.93, 1.3)	0.263612	1.22 (1.01, 1.46)	0.0376184	1.16 (.97, 1.38)	0.111533	1.32 (1.09, 1.59)	0.0048249	1.51 (1.29, 1.76)	3.3e-07
Cystatin-B (CSTB)	CSTB	1.08 (.92, 1.27)	0.339798	1.46 (1.19, 1.78)	0.0002197	1.47 (1.24, 1.74)	9.97e-06	1.53 (1.28, 1.83)	3.61e-06	1.73 (1.47, 2.02)	0
Cathepsin D (CTSD)	CTSD	1.63 (1.37, 1.94)	2e-08	1.28 (1.05, 1.55)	0.0127583	1.83 (1.52, 2.19)	0	1.73 (1.44, 2.1)	1e-08	1.74 (1.48, 2.04)	0
Cathepsin L1 (CTSL1)	CTSL1	.99 (.84, 1.17)	0.898757	1.3 (1.08, 1.57)	0.0064489	1.15 (.96, 1.37)	0.121279	1.17 (.97, 1.41)	0.0915151	1.05 (.9, 1.21)	0.547729
Fractalkine (CX3CL1)	CX3CL1	.84 (.71, 1)	0.0443376	1.18 (.99, 1.42)	0.0693436	.99 (.83, 1.18)	0.884909	.71 (.59, .85)	0.0002464	.91 (.79, 1.06)	0.228224
C-X-C motif chemokine 1 (CXCL1)	CXCL1	1.01 (.86, 1.19)	0.895198	.96 (.79, 1.15)	0.636652	1.12 (.94, 1.33)	0.219277	1.17 (.98, 1.4)	0.0877313	.96 (.84, 1.11)	0.611578
C-X-C motif chemokine 16 (CXCL16)	CXCL16	.9 (.76, 1.07)	0.225776	.98 (.81, 1.17)	0.797281	1.4 (1.16, 1.67)	0.0003566	.98 (.82, 1.18)	0.836016	1.1 (.95, 1.28)	0.194844
C-X-C motif chemokine 6 (CXCL6)	CXCL6	1.07 (.91, 1.25)	0.432792	1.21 (1.01, 1.45)	0.0360213	1.38 (1.16, 1.64)	0.0002808	1.27 (1.07, 1.52)	0.0079735	1.11 (.96, 1.28)	0.148191
Dickkopf-related protein 1 (DKK-1)	DKK-1	.91 (.77, 1.07)	0.242303	1.06 (.89, 1.27)	0.511417	1.1 (.93, 1.3)	0.273646	1.1 (.92, 1.31)	0.298462	.96 (.83, 1.1)	0.539476
Eosinophil cationic protein (ECP)	ECP	1.37 (1.16, 1.62)	0.0002401	1.18 (.99, 1.41)	0.0659496	1.27 (1.06, 1.51)	0.0084376	1.26 (1.05, 1.51)	0.013044	1.31 (1.13, 1.51)	0.0003365
Epidermal growth factor (EGF)	EGF	1.02 (.87, 1.2)	0.799725	1.09 (.91, 1.3)	0.363673	1.11 (.94, 1.32)	0.219524	1.16 (.97, 1.39)	0.0959357	1.07 (.93, 1.23)	0.363348
Protein S100-A12 (EN-RAGE)	EN-RAGE	.99 (.83, 1.18)	0.918126	1.17 (.94, 1.44)	0.15643	1.1 (.93, 1.32)	0.263727	1.06 (.88, 1.28)	0.540279	1 (.86, 1.17)	0.972874
Endothelial cell-specific molecule 1 (ESM-1)	ESM-1	.8 (.68, .95)	0.0089336	.98 (.82, 1.17)	0.837967	.85 (.71, 1.02)	0.0727886	.91 (.76, 1.1)	0.327063	.8 (.69, .93)	0.004016
Fatty acid-binding protein 4 (FABP4)	FABP4	1.3 (1.08, 1.56)	0.0054634	1.41 (1.14, 1.74)	0.0013874	1.79 (1.46, 2.2)	2e-08	1.65 (1.34, 2.03)	2.34e-06	3.02 (2.46, 3.7)	0
Tumor necrosis factor receptor superfamily member 6 (FAS)	FAS	1.24 (1.06, 1.46)	0.0083532	1.3 (1.06, 1.58)	0.0101642	1.29 (1.09, 1.52)	0.0036681	1.12 (.94, 1.33)	0.221417	1.34 (1.15, 1.56)	0.00014
Fibroblast growth factor 23 (FGF-23)	FGF-23	1.26 (1.08, 1.46)	0.002843	1.1 (.91, 1.33)	0.342228	1.37 (1.17, 1.61)	7.27e-05	1.44 (1.22, 1.69)	1.38e-05	1.22 (1.06, 1.4)	0.006004
Follistatin (FS)	FS	.99 (.84, 1.16)	0.868718	1.28 (1.06, 1.54)	0.0089892	1.34 (1.13, 1.59)	0.0008887	1.18 (.99, 1.41)	0.069368	1.18 (1.02, 1.36)	0.0235645
Galanin peptides (GAL)	GAL	.77 (.65, .92)	0.0041341	.79 (.66, .96)	0.0153309	.84 (.7, 1.02)	0.071423	.47 (.37, .58)	0	.67 (.57, .79)	1.39e-06
Galectin-3 (Gal-3)	Gal-3	.98 (.83, 1.16)	0.821997	1.24 (1.02, 1.5)	0.0289993	1.68 (1.38, 2.04)	2e-07	1.02 (.85, 1.24)	0.804608	1.28 (1.1, 1.5)	0.001838
Growth/differentiation factor 15 (GDF-15)	GDF-15	1.42 (1.2, 1.68)	4.72e-05	1.15 (.94, 1.4)	0.163409	1.3 (1.09, 1.54)	0.0034242	1.5 (1.25, 1.8)	1.32e-05	1.44 (1.23, 1.68)	4.87e-06
Growth hormone (GH)	GH	1.05 (.89, 1.24)	0.569593	.89 (.73, 1.07)	0.212888	.83 (.69, 1)	0.0462479	.74 (.61, .9)	0.0030288	.71 (.61, .83)	2.31e-05
Heparin-binding EGF-like growth factor (HB-EGF)	HB-EGF	.98 (.83, 1.15)	0.763857	1 (.84, 1.2)	0.96512	1.09 (.92, 1.28)	0.336306	1.09 (.92, 1.29)	0.334851	1.05 (.91, 1.2)	0.508654
Hepatocyte growth factor (HGF)	HGF	1.38 (1.17, 1.63)	0.000109	1.26 (1.04, 1.54)	0.0197297	1.46 (1.23, 1.74)	1.57e-05	1.81 (1.51, 2.18)	0	1.94 (1.64, 2.28)	0
Kallikrein-11 (hK11)	hK11	.85 (.71, 1)	0.0556712	.96 (.8, 1.15)	0.63008	1.14 (.96, 1.36)	0.126892	.92 (.76, 1.11)	0.384861	.83 (.71, .97)	0.0188832
Heat shock 27 kDa protein (HSP 27)	HSP 27	1.01 (.86, 1.2)	0.879027	1.2 (.98, 1.47)	0.0854577	1.13 (.95, 1.35)	0.164674	1.27 (1.07, 1.52)	0.0066074	1.29 (1.11, 1.5)	0.000856
Interleukin-27 subunit alpha (IL27-A)	IL27-A	1.15 (.98, 1.36)	0.0958935	.93 (.78, 1.11)	0.419181	1.08 (.91, 1.29)	0.372577	1.13 (.94, 1.35)	0.208332	.99 (.86, 1.15)	0.899638
Interleukin-16 (IL-16)	IL-16	1.11 (.94, 1.3)	0.231285	1.32 (1.1, 1.59)	0.0032228	1.44 (1.2, 1.73)	6.7e-05	1.29 (1.07, 1.55)	0.0063246	1.47 (1.26, 1.71)	1.02e-06
Interleukin-18 (IL-18)	IL-18	1.11 (.94, 1.32)	0.228353	1.2 (1, 1.46)	0.0558886	1.31 (1.09, 1.56)	0.0033484	1.19 (.99, 1.42)	0.0676916	1.21 (1.05, 1.41)	0.0098321
Interleukin-1 receptor antagonist protein (IL-1RA)	IL-1ra	1.46 (1.24, 1.71)	3.15e-06	1.66 (1.33, 2.07)	5.55e-06	1.57 (1.33, 1.85)	1.1e-07	1.85 (1.55, 2.21)	0	2.48 (2.08, 2.95)	0
Interleukin-6 (IL-6)	IL-6	1.23 (1.05, 1.44)	0.0093368	1.16 (.96, 1.41)	0.128733	1.04 (.88, 1.24)	0.635498	1.4 (1.18, 1.67)	0.0001272	1.6 (1.37, 1.86)	0
Interleukin-6 receptor subunit alpha (IL-6RA)	IL-6RA	1.18 (1, 1.39)	0.0503578	1.09 (.91, 1.3)	0.344598	1.16 (.97, 1.38)	0.103471	.95 (.79, 1.13)	0.544849	1.19 (1.03, 1.38)	0.0166308
Interleukin-8 (IL-8)	IL-8	1.22 (1.05, 1.43)	0.0093987	1.33 (1.09, 1.63)	0.0056643	1.25 (1.06, 1.46)	0.0069398	1.23 (1.04, 1.46)	0.0173202	1.07 (.93, 1.23)	0.350544
Kallikrein-6 (KLK6)	KLK6	.65 (.54, .77)	7.6e-07	1.02 (.85, 1.22)	0.854067	1.24 (1.04, 1.47)	0.0152141	.84 (.69, 1.01)	0.0565991	.84 (.72, .97)	0.0156606
Leptin (LEP)	LEP	1.35 (1.09, 1.67)	0.0052637	1.87 (1.47, 2.37)	2.7e-07	1.51 (1.21, 1.89)	0.0002674	1.59 (1.27, 1.99)	6.1e-05	6.27 (4.73, 8.32)	0
Lectin-like oxidized LDL receptor 1 (LOX-1)	LOX-1	1.08 (.92, 1.27)	0.321385	1.1 (.91, 1.33)	0.316768	1.24 (1.05, 1.47)	0.0123272	1.14 (.95, 1.36)	0.165618	1.17 (1.01, 1.35)	0.037471
Membrane-bound aminopeptidase P (mAmP)	mAmP	.76 (.63, .94)	0.0092038	.99 (.8, 1.22)	0.925281	1.18 (.97, 1.43)	0.0937243	.81 (.66, 1)	0.0512797	.82 (.7, .97)	0.0205159
Myoglobin (MB)	MB	1.11 (.94, 1.32)	0.227195	1.09 (.9, 1.33)	0.374248	1.07 (.89, 1.28)	0.491008	1.05 (.87, 1.28)	0.584888	1.43 (1.22, 1.68)	7.63e-06
Monocyte chemotactic protein 1 (MCP-1)	MCP-1	.89 (.76, 1.06)	0.192601	.96 (.8, 1.15)	0.659962	1.32 (1.11, 1.56)	0.0012456	1.11 (.93, 1.32)	0.24413	1.11 (.96, 1.28)	0.146245
Matrix metalloproteinase-1 (MMP-1)	MMP-1	.94 (.8, 1.1)	0.447096	.89 (.74, 1.06)	0.186659	1.22 (1.02, 1.44)	0.0251299	1.24 (1.04, 1.48)	0.0164621	.91 (.79, 1.05)	0.201725
Matrix metalloproteinase-10 (MMP-10)	MMP-10	1.02 (.87, 1.2)	0.812529	.93 (.77, 1.11)	0.399227	1.1 (.92, 1.31)	0.278637	.95 (.79, 1.14)	0.566614	.94 (.81, 1.09)	0.388977
Matrix metalloproteinase-12 (MMP-12)	MMP-12	1 (.85, 1.19)	0.965311	1.27 (1.04, 1.56)	0.0181299	1.37 (1.15, 1.63)	0.0004892	1.36 (1.13, 1.63)	0.0011558	1.07 (.92, 1.25)	0.371734
Matrix metalloproteinase-3 (MMP-3)	MMP-3	.83 (.68, 1.02)	0.0759306	.98 (.78, 1.22)	0.849434	1.01 (.81, 1.24)	0.958018	.76 (.59, .97)	0.0277818	.79 (.66, .96)	0.0152112
Matrix metalloproteinase-7 (MMP-7)	MMP-7	1.18 (.99, 1.4)	0.0588461	1.21 (.98, 1.51)	0.0830305	1.14 (.96, 1.37)	0.142555	1.38 (1.15, 1.66)	0.0006281	1.06 (.9, 1.24)	0.492093
Myeloperoxidase (MPO)	MPO	1.14 (.97, 1.34)	0.109136	.97 (.81, 1.16)	0.752696	1.06 (.89, 1.26)	0.51644	1.01 (.84, 1.2)	0.945963	1.1 (.95, 1.27)	0.194856
N-terminal pro-B-type natriuretic peptide (NT-pro-BNP)	NT-pro-BNP	1.07 (.9, 1.28)	0.437495	.99 (.81, 1.22)	0.949258	.89 (.73, 1.1)	0.27755	1.14 (.94, 1.4)	0.187725	.95 (.81, 1.12)	0.553893
Osteoprotegerin (OPG)	OPG	1.21 (1.03, 1.43)	0.0230502	1.24 (1.02, 1.49)	0.0275989	1.09 (.91, 1.3)	0.339038	1.04 (.86, 1.25)	0.689084	1.03 (.89, 1.2)	0.672168
Pappalysin-1 (PAPPA)	PAPPA	.91 (.77, 1.08)	0.269867	1.08 (.89, 1.3)	0.438732	.96 (.8, 1.16)	0.699558	.87 (.72, 1.06)	0.161892	.99 (.85, 1.15)	0.931543
Proteinase-activated receptor 1 (PAR-1)	PAR-1	1.18 (1, 1.39)	0.046628	1.15 (.96, 1.39)	0.136528	1.11 (.93, 1.32)	0.242949	1.3 (1.08, 1.56)	0.0055081	1.21 (1.04, 1.4)	0.0119254
Platelet-derived growth factor subunit B (PDGF subunit B)	PDGF subunit B	.9 (.77, 1.06)	0.213796	1.08 (.9, 1.29)	0.416029	1.12 (.94, 1.33)	0.18895	1.05 (.88, 1.25)	0.592855	.99 (.86, 1.14)	0.892578
Platelet endothelial cell adhesion molecule (PECAM-1)	PECAM-1	1.21 (1.03, 1.44)	0.0231654	1.04 (.87, 1.25)	0.668837	1.01 (.84, 1.2)	0.948438	.98 (.82, 1.17)	0.849833	1.17 (1.01, 1.36)	0.0315042
Placenta growth factor (PlGF)	PlGF	1.11 (.94, 1.31)	0.220384	1.35 (1.11, 1.63)	0.002199	1.44 (1.2, 1.72)	9.18e-05	1.26 (1.04, 1.52)	0.0157518	1.25 (1.07, 1.45)	0.0040896
Prolactin (PRL)	PRL	.91 (.77, 1.07)	0.254962	.99 (.83, 1.18)	0.901906	.93 (.78, 1.11)	0.409511	.85 (.71, 1.03)	0.0912069	1 (.87, 1.16)	0.958082
P-selectin glycoprotein ligand 1 (PSGL-1)	PSGL-1	1.15 (.98, 1.36)	0.0881361	1.13 (.95, 1.36)	0.168825	1.33 (1.11, 1.59)	0.0016626	1.07 (.89, 1.28)	0.482045	1.21 (1.05, 1.41)	0.0096423
Pentraxin-related protein PTX3 (PTX3)	PTX3	.95 (.79, 1.14)	0.583104	.93 (.77, 1.14)	0.490546	.82 (.67, 1)	0.0558147	.81 (.67, .99)	0.0359262	.71 (.61, .84)	4.88e-05
Receptor for advanced glycosylation end products (RAGE)	RAGE	1.07 (.91, 1.26)	0.431644	.86 (.72, 1.03)	0.104736	1.1 (.92, 1.31)	0.281649	1 (.83, 1.19)	0.971595	.75 (.65, .87)	0.0001278
Renin (REN)	REN	1.44 (1.22, 1.7)	1.66e-05	.85 (.71, 1.02)	0.0837431	1.43 (1.2, 1.7)	7.62e-05	1.19 (1, 1.43)	0.05594	1.13 (.98, 1.31)	0.094355
Resistin (RETN)	RETN	1.04 (.88, 1.23)	0.606405	1.1 (.91, 1.32)	0.321358	1.17 (.98, 1.4)	0.084483	1.29 (1.07, 1.56)	0.0086496	1.18 (1.02, 1.37)	0.0289308
Stem cell factor (SCF)	SCF	.8 (.68, .93)	0.0043917	.98 (.82, 1.18)	0.832919	.77 (.65, .91)	0.0023412	.58 (.48, .69)	0	.85 (.74, .99)	0.0310547
E-selectin (SELE)	SELE	1.41 (1.19, 1.67)	6.18e-05	1.22 (1.02, 1.47)	0.0339702	1.49 (1.25, 1.78)	1.04e-05	1.28 (1.07, 1.53)	0.0069931	1.56 (1.34, 1.82)	1e-08
Spondin-1 (SPON1)	SPON1	1.1 (.93, 1.31)	0.258809	1.15 (.95, 1.38)	0.14234	1.27 (1.06, 1.53)	0.0105809	1.13 (.94, 1.37)	0.192478	1.01 (.87, 1.18)	0.884665
Proto-oncogene tyrosine-protein kinase Src (SRC)	SRC	1.09 (.92, 1.28)	0.314032	1.12 (.93, 1.34)	0.221789	1.2 (1.01, 1.42)	0.0378056	1.24 (1.04, 1.47)	0.0186995	1.25 (1.08, 1.44)	0.0023374
ST2 protein (ST2)	ST2	1.37 (1.15, 1.62)	0.0003626	.95 (.79, 1.14)	0.591176	1.26 (1.05, 1.51)	0.0133295	1 (.83, 1.21)	0.989328	1.04 (.89, 1.2)	0.621012
Tissue-type plasminogen activator (t-PA)	t-PA	1.23 (1.03, 1.46)	0.0204676	1.29 (1.08, 1.55)	0.0053482	1.75 (1.43, 2.13)	4e-08	1.46 (1.2, 1.78)	0.0001381	1.87 (1.58, 2.21)	0
Tissue factor (TF)	TF	.9 (.76, 1.06)	0.197751	1.03 (.86, 1.23)	0.756672	1 (.84, 1.19)	0.992625	.65 (.54, .79)	7.78e-06	.84 (.72, .97)	0.0159769
Angiopoietin-1 receptor (TIE2)	TIE2	1.48 (1.25, 1.76)	5.65e-06	.99 (.83, 1.18)	0.914085	1.29 (1.08, 1.53)	0.00493	1.09 (.91, 1.31)	0.347253	1.27 (1.1, 1.47)	0.0012495
T-cell immunoglobulin and mucin domain 1 (TIM-1)	TIM-1	1.19 (1.01, 1.4)	0.0333157	1.3 (1.07, 1.58)	0.0095429	1.62 (1.36, 1.94)	1.2e-07	1.03 (.86, 1.24)	0.741242	1.22 (1.05, 1.41)	0.0091075
Thrombomodulin (TM)	TM	.99 (.84, 1.16)	0.881764	1.34 (1.11, 1.61)	0.0019564	1.27 (1.06, 1.51)	0.0087218	.88 (.73, 1.05)	0.147239	1.23 (1.06, 1.43)	0.0061008
Tumor necrosis factor receptor 1 (TNF-R1)	TNF-R1	1.12 (.95, 1.32)	0.178725	1.3 (1.08, 1.58)	0.0066454	1.48 (1.24, 1.77)	1.68e-05	1.35 (1.13, 1.63)	0.0012689	1.56 (1.33, 1.82)	2e-08
Tumor necrosis factor receptor 2 (TNF-R2)	TNF-R2	1.04 (.89, 1.23)	0.607056	1.3 (1.07, 1.57)	0.0088679	1.44 (1.2, 1.71)	6.38e-05	1.31 (1.09, 1.57)	0.0036435	1.46 (1.25, 1.7)	1.57e-06
Tumor necrosis factor ligand superfamily member 14 (TNFSF14)	TNFSF14	1.36 (1.15, 1.61)	0.0002866	1.35 (1.11, 1.63)	0.0022134	1.33 (1.12, 1.59)	0.0014471	1.67 (1.39, 2.01)	7e-08	1.77 (1.51, 2.07)	0
TNF-related apoptosis-inducing ligand (TRAIL)	TRAIL	.88 (.74, 1.04)	0.143939	1.14 (.94, 1.38)	0.178248	1.28 (1.08, 1.52)	0.0048587	1.05 (.88, 1.26)	0.566056	1.07 (.93, 1.24)	0.346227
TNF-related apoptosis-inducing ligand receptor 2 (TRAIL-R2)	TRAIL-R2	1.17 (.99, 1.37)	0.0604335	1.16 (.95, 1.41)	0.141469	1.44 (1.21, 1.71)	2.7e-05	1.49 (1.24, 1.78)	2.01e-05	1.55 (1.32, 1.82)	8e-08
TNF-related activation-induced cytokine (TRANCE)	TRANCE	1.08 (.91, 1.28)	0.363956	1.17 (.98, 1.41)	0.0904389	1.35 (1.13, 1.62)	0.0009884	1.23 (1.02, 1.49)	0.0281099	1.29 (1.11, 1.5)	0.0007362
Urokinase plasminogen activator surface receptor (U-PAR)	U-PAR	1.26 (1.06, 1.49)	0.0074362	1.21 (1, 1.46)	0.0455107	1.03 (.86, 1.23)	0.73438	1.26 (1.04, 1.52)	0.0173292	1.22 (1.05, 1.42)	0.0101003
Vascular endothelial growth factor A (VEGF-A)	VEGF-A	1.18 (1, 1.39)	0.0434757	1.27 (1.05, 1.52)	0.0131877	1.38 (1.16, 1.64)	0.0002639	1.44 (1.2, 1.72)	8.63e-05	1.35 (1.17, 1.57)	5.43e-05
Vascular endothelial growth factor D (VEGF-D)	VEGF-D	.91 (.77, 1.07)	0.242877	.84 (.7, 1.02)	0.0804907	.9 (.75, 1.08)	0.241141	.65 (.53, .79)	1.93e-05	.67 (.57, .79)	1e-06

## Sheet: Table S2
Protein	Short name	OR and 95%CI_GLU	p-value_GLU	OR and 95%CI_BP	p-value_BP	OR and 95%CI_TG	p-value_TG	OR and 95%CI_HDL	p-value_HDL	OR and 95%CI_WC	p-value_WC
Adrenomedullin (AM)	AM	1.43 (1.16, 1.75)	0.0006221	1.18 (.9, 1.56)	0.228729	1.49 (1.21, 1.83)	0.0001407	1.27 (1.02, 1.58)	0.0293302	1.98 (1.56, 2.52)	2e-08
Agouti-related protein (AGRP)	AGRP	1.06 (.87, 1.29)	0.580554	1.18 (.88, 1.57)	0.267861	1.03 (.85, 1.25)	0.754766	1.1 (.89, 1.37)	0.36321	1.06 (.86, 1.32)	0.567876
Angiopoietin-1 receptor (TIE2)	TIE2	1.22 (1.01, 1.48)	0.0431777	.93 (.71, 1.22)	0.611666	1.16 (.95, 1.4)	0.140454	1.14 (.92, 1.4)	0.223976	1.12 (.91, 1.37)	0.296892
Beta-nerve growth factor (Beta-NGF)	Beta-NGF	1.08 (.9, 1.31)	0.405236	1.33 (.96, 1.83)	0.087047	.95 (.78, 1.16)	0.591756	1.2 (.98, 1.46)	0.0756384	1.2 (.98, 1.46)	0.0729164
C-C motif chemokine 20 (CCL20)	CCL20	1.24 (1.03, 1.49)	0.0203108	1.07 (.81, 1.43)	0.625296	1.15 (.95, 1.38)	0.14873	1.46 (1.2, 1.76)	0.0001363	1.16 (.95, 1.43)	0.143673
C-C motif chemokine 3 (CCL3)	CCL3	1.25 (1.03, 1.51)	0.0232441	.98 (.75, 1.27)	0.859069	1.44 (1.19, 1.75)	0.0002291	1.15 (.95, 1.39)	0.160055	1.14 (.92, 1.41)	0.22809
C-C motif chemokine 4 (CCL4)	CCL4	1.13 (.93, 1.37)	0.20545	.82 (.63, 1.05)	0.120377	1.4 (1.15, 1.69)	0.0006334	1.07 (.87, 1.31)	0.538322	1.13 (.91, 1.4)	0.272314
C-X-C motif chemokine 1 (CXCL1)	CXCL1	1.13 (.93, 1.37)	0.218606	.9 (.69, 1.18)	0.450132	1.12 (.93, 1.36)	0.238314	.97 (.78, 1.19)	0.745425	.99 (.8, 1.23)	0.93601
C-X-C motif chemokine 16 (CXCL16)	CXCL16	1.18 (.97, 1.43)	0.0960355	.84 (.64, 1.1)	0.204212	1.03 (.85, 1.25)	0.75335	.97 (.78, 1.2)	0.770904	1.11 (.91, 1.37)	0.307878
C-X-C motif chemokine 6 (CXCL6)	CXCL6	1.31 (1.08, 1.59)	0.0066471	1.01 (.76, 1.33)	0.967664	1.29 (1.06, 1.56)	0.0104279	1.19 (.97, 1.47)	0.101233	1.22 (.99, 1.51)	0.0579938
CD40 ligand (CD40L)	CD40L	.99 (.82, 1.2)	0.923391	.75 (.53, 1.05)	0.0889278	1.13 (.93, 1.37)	0.230946	.96 (.79, 1.18)	0.710663	.94 (.77, 1.14)	0.534429
CD40L receptor (CD40)	CD40	1.12 (.92, 1.36)	0.267042	.88 (.67, 1.15)	0.357786	1.25 (1.03, 1.52)	0.0231602	1.02 (.83, 1.26)	0.828977	1.14 (.92, 1.4)	0.234739
Caspase-8 (CASP-8)	CASP-8	1 (.83, 1.22)	0.966539	.97 (.74, 1.28)	0.841143	.89 (.73, 1.08)	0.227907	.86 (.69, 1.06)	0.154733	.95 (.77, 1.17)	0.62267
Cathepsin D (CTSD)	CTSD	1.93 (1.55, 2.4)	0	1.05 (.8, 1.38)	0.714353	1.7 (1.38, 2.1)	5.8e-07	1.44 (1.16, 1.79)	0.001004	1.56 (1.25, 1.95)	6.97e-05
Cathepsin L1 (CTSL1)	CTSL1	1.08 (.89, 1.31)	0.413708	.97 (.74, 1.27)	0.835889	1.03 (.85, 1.24)	0.769944	.99 (.81, 1.22)	0.95033	1.2 (.98, 1.46)	0.0734074
Chitinase-3-like protein 1 (CHI3L1)	CHI3LI	1.46 (1.2, 1.78)	0.0001626	.97 (.73, 1.28)	0.824227	1.37 (1.13, 1.65)	0.0013741	1.02 (.83, 1.27)	0.828867	1.12 (.9, 1.38)	0.304295
Cystatin-B (CSTB)	CSTB	.98 (.78, 1.23)	0.867016	1.39 (.94, 2.07)	0.101579	1.2 (.97, 1.48)	0.0978952	1.21 (.96, 1.53)	0.104784	1.6 (1.26, 2.05)	0.0001499
Dickkopf-related protein 1 (DKK-1)	DKK-1	.89 (.73, 1.07)	0.221717	.77 (.59, 1)	0.0475221	1.05 (.87, 1.27)	0.582956	1.02 (.83, 1.25)	0.86118	.98 (.8, 1.2)	0.826517
E-selectin (SELE)	SELE	1.49 (1.22, 1.82)	8.27e-05	1.02 (.78, 1.35)	0.872552	1.68 (1.37, 2.06)	4.5e-07	1.34 (1.08, 1.65)	0.0065911	1.53 (1.24, 1.89)	8.66e-05
Endothelial cell-specific molecule 1 (ESM-1)	ESM-1	.83 (.68, 1.02)	0.0719916	.89 (.68, 1.16)	0.38184	.85 (.7, 1.04)	0.118081	.95 (.77, 1.17)	0.612886	.9 (.73, 1.11)	0.326725
Eosinophil cationic protein (ECP)	ECP	1.22 (.99, 1.51)	0.058211	1.11 (.86, 1.45)	0.422808	1.01 (.83, 1.23)	0.896865	.93 (.76, 1.14)	0.47312	.91 (.74, 1.11)	0.335592
Epidermal growth factor (EGF)	EGF	.93 (.77, 1.13)	0.485508	.71 (.53, .95)	0.0205616	.94 (.78, 1.13)	0.488265	.81 (.66, .99)	0.0414103	.93 (.76, 1.14)	0.489737
Fatty acid-binding protein 4 (FABP4)	FABP4	1.58 (1.29, 1.94)	9.7e-06	1.2 (.91, 1.59)	0.196598	1.95 (1.57, 2.41)	0	1.36 (1.1, 1.69)	0.0039068	2.88 (2.21, 3.75)	0
Fibroblast growth factor 23 (FGF-23)	FGF-23	1.25 (1.03, 1.51)	0.0257497	1.34 (.98, 1.83)	0.0702876	1.25 (1.03, 1.51)	0.0229378	1.28 (1.05, 1.57)	0.0160325	1.35 (1.09, 1.66)	0.0051613
Follistatin (FS)	FS	1.11 (.91, 1.35)	0.291483	1.15 (.87, 1.51)	0.336788	1.3 (1.07, 1.58)	0.0075051	1.1 (.89, 1.36)	0.363394	1.02 (.83, 1.26)	0.839486
Fractalkine (CX3CL1)	CX3CL1	.98 (.8, 1.18)	0.80057	1.08 (.82, 1.42)	0.591132	.93 (.77, 1.13)	0.464949	.93 (.75, 1.14)	0.469524	.93 (.75, 1.15)	0.484348
Galanin peptides (GAL)	GAL	.81 (.67, .99)	0.0382935	1.21 (.92, 1.59)	0.174122	.77 (.63, .94)	0.0096395	.55 (.44, .69)	3.6e-07	.84 (.68, 1.04)	0.118229
Galectin-3 (Gal-3)	Gal-3	1.07 (.87, 1.3)	0.533902	.97 (.74, 1.28)	0.840882	1.19 (.97, 1.45)	0.0949322	.99 (.8, 1.22)	0.894891	1.07 (.87, 1.33)	0.518567
Growth hormone (GH)	GH	1.1 (.91, 1.34)	0.317491	1.28 (.97, 1.69)	0.0807954	.96 (.79, 1.16)	0.637699	1.04 (.84, 1.28)	0.740307	1.21 (.97, 1.49)	0.0844925
Growth/differentiation factor 15 (GDF-15)	GDF-15	1.58 (1.3, 1.93)	5.46e-06	1.39 (1.03, 1.87)	0.0303215	1.47 (1.21, 1.79)	9.67e-05	1.55 (1.26, 1.9)	3.33e-05	1.36 (1.11, 1.66)	0.0032522
Heparin-binding EGF-like growth factor (HB-EGF)	HB-EGF	1.1 (.91, 1.33)	0.328157	.85 (.64, 1.11)	0.22609	1.3 (1.07, 1.57)	0.0092996	.9 (.73, 1.11)	0.323784	1.27 (1.03, 1.57)	0.0264571
Hepatocyte growth factor (HGF)	HGF	1.4 (1.15, 1.7)	0.0008308	1.05 (.8, 1.39)	0.708862	1.46 (1.2, 1.78)	0.0001528	1.3 (1.06, 1.61)	0.0125203	1.51 (1.22, 1.86)	0.0001405
Interleukin-1 receptor antagonist protein (IL-1RA)	IL-1ra	1.4 (1.16, 1.69)	0.0005511	1.37 (1.02, 1.84)	0.0368563	1.8 (1.47, 2.2)	1e-08	1.53 (1.25, 1.87)	4.8e-05	1.72 (1.39, 2.12)	4.9e-07
Interleukin-16 (IL-16)	IL-16	1.07 (.88, 1.29)	0.521005	1.24 (.95, 1.63)	0.111672	1.05 (.86, 1.27)	0.636781	.99 (.8, 1.21)	0.888802	1.09 (.89, 1.35)	0.40921
Interleukin-18 (IL-18)	IL-18	1.25 (1.03, 1.53)	0.0250468	1.1 (.84, 1.45)	0.494188	1.39 (1.14, 1.7)	0.0009994	1.48 (1.19, 1.84)	0.0003519	1.28 (1.04, 1.59)	0.0215798
Interleukin-27 subunit alpha (IL27-A)	IL27-A	1.09 (.9, 1.32)	0.391299	1.21 (.91, 1.61)	0.18263	1.03 (.85, 1.24)	0.781231	1.1 (.89, 1.35)	0.382924	.91 (.74, 1.13)	0.391043
Interleukin-6 (IL-6)	IL-6	1.21 (1, 1.46)	0.0466982	1.18 (.87, 1.61)	0.29198	1.13 (.93, 1.36)	0.219001	1.24 (1.02, 1.51)	0.0316251	1.24 (1.02, 1.52)	0.0327371
Interleukin-6 receptor subunit alpha (IL-6RA)	IL-6RA	1.42 (1.15, 1.75)	0.0011991	1.05 (.8, 1.37)	0.740776	1.33 (1.08, 1.63)	0.0066034	1.2 (.97, 1.5)	0.0919411	1.2 (.96, 1.48)	0.102784
Interleukin-8 (IL-8)	IL-8	1.22 (1, 1.47)	0.045652	.98 (.75, 1.29)	0.882563	1.14 (.94, 1.38)	0.17671	1.12 (.91, 1.38)	0.273212	.95 (.77, 1.18)	0.663815
Kallikrein-11 (hK11)	hK11	1.05 (.86, 1.28)	0.617926	1.06 (.8, 1.41)	0.678045	.99 (.82, 1.21)	0.950706	.98 (.79, 1.21)	0.83291	1.1 (.89, 1.35)	0.385321
Kallikrein-6 (KLK6)	KLK6	.9 (.74, 1.1)	0.306095	1.09 (.83, 1.42)	0.555497	1.1 (.91, 1.35)	0.329982	1 (.81, 1.23)	0.979869	1.05 (.85, 1.3)	0.621321
Lectin-like oxidized LDL receptor 1 (LOX-1)	LOX-1	.98 (.81, 1.19)	0.844918	.88 (.66, 1.17)	0.384158	1.07 (.88, 1.3)	0.505605	.99 (.8, 1.22)	0.904752	.86 (.7, 1.05)	0.146026
Leptin (LEP)	LEP	1.8 (1.45, 2.24)	1.1e-07	1.02 (.77, 1.36)	0.887888	1.97 (1.58, 2.45)	0	1.36 (1.09, 1.69)	0.006112	5.36 (3.76, 7.65)	0
Macrophage colony-stimulating factor 1 (CSF-1)	CSF-1	1.16 (.95, 1.41)	0.154231	1.02 (.77, 1.34)	0.906041	1.06 (.87, 1.3)	0.53457	1.13 (.91, 1.4)	0.255901	1.4 (1.12, 1.75)	0.0029672
Matrix metalloproteinase-1 (MMP-1)	MMP-1	.88 (.72, 1.07)	0.190204	.94 (.71, 1.25)	0.668351	.95 (.78, 1.16)	0.628758	.88 (.71, 1.09)	0.242187	.97 (.79, 1.2)	0.797827
Matrix metalloproteinase-10 (MMP-10)	MMP-10	1.09 (.9, 1.33)	0.379367	.94 (.71, 1.24)	0.657732	1.01 (.83, 1.23)	0.917702	1.09 (.88, 1.35)	0.431823	1.1 (.89, 1.36)	0.397139
Matrix metalloproteinase-12 (MMP-12)	MMP-12	1.37 (1.12, 1.67)	0.0023371	1.13 (.85, 1.51)	0.408577	1.5 (1.23, 1.84)	8.73e-05	1.58 (1.26, 1.97)	5.35e-05	1.26 (1.02, 1.56)	0.0328533
Matrix metalloproteinase-3 (MMP-3)	MMP-3	.82 (.67, 1.02)	0.076154	1.05 (.79, 1.4)	0.743029	.83 (.68, 1.03)	0.0849381	.59 (.45, .76)	5.19e-05	.92 (.74, 1.15)	0.470232
Matrix metalloproteinase-7 (MMP-7)	MMP-7	1.5 (1.23, 1.84)	7.97e-05	1.15 (.87, 1.52)	0.32646	1.33 (1.09, 1.62)	0.0048672	1.34 (1.08, 1.65)	0.0077316	1.57 (1.26, 1.96)	5.59e-05
Membrane-bound aminopeptidase P (mAmP)	mAmP	.82 (.65, 1.03)	0.0927636	.76 (.54, 1.07)	0.112799	1.06 (.84, 1.33)	0.625884	.87 (.67, 1.13)	0.290529	.73 (.57, .95)	0.0167794
Monocyte chemotactic protein 1 (MCP-1)	MCP-1	1.1 (.91, 1.33)	0.332565	1.16 (.88, 1.53)	0.298911	1.14 (.94, 1.38)	0.172609	.95 (.77, 1.17)	0.646736	1.11 (.9, 1.36)	0.326596
Myeloperoxidase (MPO)	MPO	1.08 (.89, 1.31)	0.434212	1.02 (.77, 1.33)	0.907736	.89 (.74, 1.08)	0.254937	.88 (.72, 1.09)	0.245469	.95 (.77, 1.17)	0.605957
Myoglobin (MB)	MB	.97 (.8, 1.18)	0.757753	1.08 (.81, 1.42)	0.606828	1.05 (.87, 1.28)	0.592258	1.13 (.92, 1.4)	0.243156	1.3 (1.06, 1.61)	0.0132896
N-terminal pro-B-type natriuretic peptide (NT-pro-BNP)	NT-pro-BNP	1.08 (.88, 1.31)	0.464514	1.82 (1.36, 2.43)	5.28e-05	.85 (.7, 1.04)	0.109658	1.06 (.86, 1.32)	0.577677	.99 (.8, 1.23)	0.926848
NF-kappa-B essential modulator (NEMO)	NEMO	1.07 (.88, 1.29)	0.524866	1.06 (.81, 1.4)	0.660122	1.05 (.87, 1.28)	0.596126	1.02 (.83, 1.26)	0.842387	1.04 (.84, 1.28)	0.727234
Natriuretic peptides B (BNP)	BNP	1.16 (.93, 1.45)	0.17397	1.91 (1.15, 3.17)	0.0126147	1 (.8, 1.26)	0.996642	1.28 (1.02, 1.61)	0.0357336	1.07 (.85, 1.36)	0.568047
Osteoprotegerin (OPG)	OPG	1.3 (1.06, 1.59)	0.010176	1.19 (.89, 1.58)	0.237703	1.07 (.88, 1.3)	0.485777	.89 (.72, 1.11)	0.298449	1 (.81, 1.24)	0.99012
Ovarian cancer-related tumor marker CA 125 (CA-125)	CA-125	1.2 (.99, 1.45)	0.0684662	.95 (.72, 1.24)	0.693407	1.24 (1.02, 1.5)	0.0305575	1.16 (.94, 1.43)	0.159435	1 (.81, 1.23)	0.996416
P-selectin glycoprotein ligand 1 (PSGL-1)	PSGL-1	1.12 (.92, 1.36)	0.248456	1.08 (.82, 1.41)	0.59415	.89 (.73, 1.07)	0.222773	.89 (.73, 1.1)	0.289996	.94 (.77, 1.16)	0.574986
Pappalysin-1 (PAPPA)	PAPPA	.99 (.82, 1.2)	0.930561	.86 (.66, 1.13)	0.287918	1.07 (.89, 1.3)	0.463603	.95 (.77, 1.17)	0.632147	1.02 (.83, 1.26)	0.82867
Pentraxin-related protein PTX3 (PTX3)	PTX3	1.02 (.82, 1.27)	0.832064	.91 (.68, 1.22)	0.536401	1.07 (.86, 1.34)	0.532095	.93 (.73, 1.19)	0.55211	1.08 (.84, 1.39)	0.543755
Placenta growth factor (PlGF)	PlGF	1.27 (1.04, 1.54)	0.020522	1.14 (.86, 1.51)	0.36951	1.43 (1.17, 1.75)	0.0004435	1.39 (1.12, 1.72)	0.0025231	1.33 (1.07, 1.65)	0.008779
Platelet endothelial cell adhesion molecule (PECAM-1)	PECAM-1	1.13 (.93, 1.37)	0.208672	1.14 (.87, 1.49)	0.33369	1.09 (.9, 1.32)	0.39625	1.01 (.82, 1.25)	0.898273	1.01 (.82, 1.25)	0.936287
Platelet-derived growth factor subunit B (PDGF subunit B)	PDGF subunit B	.99 (.82, 1.2)	0.918484	.73 (.55, .96)	0.0264486	1.13 (.93, 1.37)	0.206509	.91 (.74, 1.12)	0.387369	1.04 (.84, 1.27)	0.737426
Prolactin (PRL)	PRL	1.12 (.92, 1.36)	0.259756	.8 (.61, 1.06)	0.115222	1.09 (.9, 1.32)	0.368626	1.05 (.85, 1.3)	0.63081	1.01 (.82, 1.25)	0.912995
Protein S100-A12 (EN-RAGE)	EN-RAGE	.99 (.82, 1.21)	0.958892	1.04 (.79, 1.37)	0.79319	1.07 (.88, 1.3)	0.511846	.91 (.73, 1.12)	0.360818	.93 (.76, 1.15)	0.51931
Proteinase-activated receptor 1 (PAR-1)	PAR-1	1.15 (.94, 1.41)	0.162539	1.01 (.77, 1.33)	0.94029	.99 (.82, 1.21)	0.929011	1.1 (.89, 1.36)	0.372917	1.11 (.89, 1.38)	0.342371
Proto-oncogene tyrosine-protein kinase Src (SRC)	SRC	.87 (.72, 1.06)	0.160641	.78 (.58, 1.04)	0.0919126	.9 (.75, 1.09)	0.29678	.83 (.68, 1.02)	0.0833658	.99 (.81, 1.23)	0.952222
Receptor for advanced glycosylation end products (RAGE)	RAGE	.93 (.76, 1.13)	0.459738	.87 (.66, 1.15)	0.319184	1 (.82, 1.21)	0.966883	1.13 (.92, 1.4)	0.248156	.9 (.73, 1.11)	0.306615
Renin (REN)	REN	1.63 (1.33, 2.01)	2.97e-06	.86 (.65, 1.13)	0.276753	1.46 (1.2, 1.79)	0.000186	.98 (.79, 1.22)	0.873671	1.31 (1.06, 1.63)	0.0128155
Resistin (RETN)	RETN	1.05 (.86, 1.28)	0.625925	.92 (.7, 1.22)	0.580866	1.32 (1.08, 1.61)	0.0061835	1.15 (.93, 1.43)	0.188068	1.16 (.94, 1.44)	0.169017
SIR2-like protein (SIRT2)	SIRT2	.98 (.81, 1.19)	0.850777	.96 (.74, 1.26)	0.782736	1 (.83, 1.22)	0.981405	.8 (.64, .99)	0.0431895	.97 (.78, 1.2)	0.77941
ST2 protein (ST2)	ST2	1.1 (.9, 1.34)	0.354095	.94 (.72, 1.23)	0.665069	1.13 (.93, 1.37)	0.214653	.97 (.78, 1.19)	0.750148	.96 (.77, 1.18)	0.681532
Spondin-1 (SPON1)	SPON1	1.1 (.9, 1.33)	0.347915	1.09 (.83, 1.43)	0.543019	1.09 (.9, 1.32)	0.380715	1.01 (.82, 1.24)	0.918119	1.06 (.86, 1.31)	0.565395
Stem cell factor (SCF)	SCF	.71 (.59, .86)	0.0003164	.85 (.64, 1.14)	0.275482	.62 (.52, .76)	1.8e-06	.57 (.47, .7)	8e-08	.93 (.76, 1.13)	0.445217
T-cell immunoglobulin and mucin domain 1 (TIM-1)	TIM-1	1.55 (1.28, 1.89)	1.06e-05	1.52 (1.12, 2.06)	0.0078515	1.32 (1.09, 1.59)	0.0045515	.96 (.78, 1.19)	0.719289	1.33 (1.08, 1.64)	0.0081675
TNF-related activation-induced cytokine (TRANCE)	TRANCE	1.08 (.89, 1.32)	0.430653	1.15 (.87, 1.53)	0.321836	1.23 (1.01, 1.51)	0.0386485	1.36 (1.09, 1.69)	0.0060117	1.21 (.98, 1.5)	0.0801398
TNF-related apoptosis-inducing ligand (TRAIL)	TRAIL	1.06 (.87, 1.29)	0.55718	.95 (.72, 1.25)	0.723404	1.19 (.98, 1.45)	0.0871994	1.11 (.9, 1.38)	0.325414	1.14 (.92, 1.41)	0.242017
TNF-related apoptosis-inducing ligand receptor 2 (TRAIL-R2)	TRAIL-R2	1.29 (1.06, 1.57)	0.0114603	1.2 (.89, 1.62)	0.233834	1.34 (1.1, 1.63)	0.0033859	1.41 (1.14, 1.74)	0.0017792	1.51 (1.22, 1.87)	0.0001762
Thrombomodulin (TM)	TM	1 (.82, 1.22)	0.967947	1.07 (.81, 1.41)	0.650309	.96 (.79, 1.17)	0.672123	1.03 (.83, 1.27)	0.791562	1.13 (.91, 1.4)	0.284921
Tissue factor (TF)	TF	.92 (.76, 1.13)	0.440809	1.04 (.78, 1.39)	0.781716	.96 (.79, 1.17)	0.66014	.71 (.57, .9)	0.0045541	.87 (.69, 1.08)	0.204159
Tissue-type plasminogen activator (t-PA)	t-PA	2.28 (1.79, 2.91)	0	1.09 (.83, 1.43)	0.516912	2.43 (1.9, 3.12)	0	1.51 (1.2, 1.9)	0.0004372	2.12 (1.65, 2.74)	1e-08
Tumor necrosis factor ligand superfamily member 14 (TNFSF14)	TNFSF14	1.02 (.84, 1.24)	0.819158	.76 (.58, 1)	0.0528094	1.06 (.87, 1.28)	0.586549	.93 (.76, 1.15)	0.52359	1.06 (.86, 1.31)	0.58333
Tumor necrosis factor receptor 1 (TNF-R1)	TNF-R1	1.25 (1.02, 1.53)	0.030445	1.11 (.84, 1.47)	0.476896	1.43 (1.16, 1.75)	0.0006242	1.34 (1.08, 1.67)	0.0090924	1.5 (1.2, 1.88)	0.0004159
Tumor necrosis factor receptor 2 (TNF-R2)	TNF-R2	1.22 (1, 1.49)	0.0447644	1.18 (.89, 1.57)	0.257937	1.4 (1.15, 1.7)	0.0009457	1.48 (1.2, 1.83)	0.000306	1.41 (1.13, 1.74)	0.0018757
Tumor necrosis factor receptor superfamily member 6 (FAS)	FAS	1.18 (.98, 1.42)	0.0865413	1.02 (.78, 1.34)	0.872663	1.1 (.91, 1.32)	0.333485	1.03 (.84, 1.26)	0.786949	1.11 (.91, 1.36)	0.285085
Urokinase plasminogen activator surface receptor (U-PAR)	U-PAR	1.14 (.93, 1.4)	0.193529	1.09 (.83, 1.43)	0.525507	1.2 (.98, 1.48)	0.0764925	1.07 (.86, 1.33)	0.540226	1.13 (.91, 1.4)	0.271578
Vascular endothelial growth factor A (VEGF-A)	VEGF-A	1.07 (.88, 1.3)	0.503533	.98 (.75, 1.29)	0.891362	1.16 (.96, 1.41)	0.126452	1.16 (.94, 1.42)	0.172499	1.18 (.95, 1.46)	0.137368
Vascular endothelial growth factor D (VEGF-D)	VEGF-D	1.06 (.87, 1.29)	0.564279	.86 (.65, 1.14)	0.300774	.85 (.71, 1.03)	0.104303	.94 (.76, 1.16)	0.559861	.71 (.58, .88)	0.0016769

## Sheet: Table S3
SNP	Chromosome	Position	Effect allele	Other allele	EAF	beta	SE	p-value
rs3136558	2	113591275	G	A	0.22443	-0.0261027	0.0080297	0.001151
rs12992780	2	113585050	T	C	0.325469	0.0187818	0.0070075	0.0073565
rs35145107	2	113576726	G	C	0.319229	0.0188511	0.0070549	0.0075391
rs3783548	2	113533333	G	A	0.10108	0.0266866	0.011297	0.0181635
rs13000462	2	113534024	T	C	0.301584	0.0164276	0.0070923	0.0205439
rs80111889	2	113567430	G	T	0.302481	0.0164856	0.0071191	0.0205751
rs10167914	2	113563361	G	A	0.301706	0.0164132	0.0071169	0.0210972
rs4402765	2	113568847	C	G	0.30242	0.0163729	0.0071171	0.0214203
rs10496444	2	113553668	G	A	0.302119	0.0163058	0.0070891	0.0214405
rs74182856	2	113567532	T	C	0.302649	0.0163656	0.0071151	0.0214407
rs1533463	2	113538782	G	A	0.300268	0.0163531	0.0071117	0.0214788
rs3783543	2	113536651	A	G	0.302137	0.016276	0.0070852	0.0216074
rs2071376	2	113535395	G	T	0.302137	0.0162758	0.0070852	0.021609
rs3783546	2	113534830	G	C	0.302137	0.0162722	0.0070852	0.0216385
rs1969294	2	113538490	A	G	0.302061	0.0162732	0.0070857	0.0216408
rs3783550	2	113532885	G	T	0.302133	0.016267	0.0070856	0.0216887
rs3783533	2	113538779	G	A	0.302147	0.0162646	0.007085	0.0216965
rs12711741	2	113553165	G	T	0.302132	0.0162646	0.0070886	0.0217631
rs13009294	2	113552678	A	T	0.302096	0.0162389	0.007089	0.0219792
rs10496445	2	113552158	A	G	0.302106	0.0162038	0.0070871	0.022231
rs13027814	2	113551105	G	A	0.302077	0.0161993	0.0070851	0.0222315
rs4848301	2	113551694	G	A	0.30207	0.0161928	0.0070853	0.0222887
rs12478842	2	113550688	C	T	0.302072	0.01619	0.0070852	0.0223108
rs1609682	2	113540205	G	T	0.302068	0.0161865	0.0070852	0.0223399
rs3783512	2	113547809	T	C	0.302049	0.0161851	0.0070856	0.0223583
rs3783525	2	113541819	T	A	0.302068	0.0161843	0.0070853	0.0223587
rs3783513	2	113547470	A	G	0.302072	0.0161828	0.0070851	0.0223686
rs4848302	2	113551716	T	C	0.30208	0.0161366	0.0070853	0.0227572
rs3783539	2	113537579	T	C	0.301877	0.0161276	0.0070871	0.0228688
rs12471565	2	113569920	T	A	0.302453	0.0161841	0.0071188	0.023001
rs3783526	2	113541807	T	C	0.301809	0.0160356	0.0070873	0.023662
rs3783521	2	113543577	A	G	0.301812	0.0160333	0.0070872	0.0236803
rs2071373	2	113540084	G	A	0.301799	0.0160323	0.0070876	0.0236962
rs12612788	2	113555296	T	G	0.302148	0.0158462	0.0070962	0.0255451
rs7567619	2	113564966	A	T	0.291579	0.0159904	0.0072991	0.02847
rs56109828	2	113578452	G	A	0.217964	-0.0172695	0.0079935	0.0307374
rs7596684	2	113578203	C	T	0.222078	-0.0170989	0.0079458	0.031402
rs3136557	2	113591342	A	G	0.173149	-0.017963	0.0087488	0.0400538
rs150177718	2	113571302	A	G	0.0163847	-0.0541315	0.0264343	0.0405817
rs1143636	2	113589374	G	A	0.0169422	-0.0515768	0.0256463	0.0443167
rs138451217	2	113549196	T	C	0.0165805	-0.0511156	0.0263678	0.0525549
rs41294734	2	113536635	C	T	0.0169964	0.048838	0.0254968	0.0554345
rs4849125	2	113576915	G	A	0.312381	-0.0130684	0.0071487	0.0675376
rs4849124	2	113576902	A	G	0.300642	-0.0129384	0.0072286	0.0734716
rs1800794	2	113543273	A	G	0.297322	-0.0125276	0.0071485	0.0796916
rs144494490	2	113561838	A	G	0.0101627	-0.0567376	0.0338522	0.0937311
rs1143627	2	113594387	G	A	0.332575	0.0114562	0.0069242	0.0980244
rs1143629	2	113593518	G	A	0.332641	0.0112167	0.0069278	0.105429
rs3181067	2	113584757	T	C	0.355327	-0.011021	0.0068849	0.109431
rs7369378	2	113558114	G	T	0.427704	0.0105385	0.0066028	0.110476
rs3917368	2	113582782	T	C	0.355268	-0.0109631	0.0068849	0.111311
rs11687624	2	113555592	C	T	0.427281	0.0104661	0.0065959	0.112567
rs11676014	2	113558886	A	G	0.427157	0.0104455	0.0065968	0.113326
rs34017101	2	113561772	T	C	0.0132747	0.0465311	0.0296697	0.11681
rs4848304	2	113552737	C	T	0.298263	-0.0111485	0.0071431	0.118588
rs59674541	2	113553824	T	A	0.298257	-0.0111309	0.0071437	0.119199
rs2856836	2	113532083	G	A	0.29826	-0.0110574	0.0071405	0.12149
rs17561	2	113537223	A	C	0.298243	-0.0109844	0.0071386	0.123869
rs697	2	113538553	T	C	0.298246	-0.010978	0.0071391	0.124116
rs2856837	2	113541925	A	G	0.298253	-0.0109337	0.007139	0.125633
rs2856841	2	113537339	G	A	0.29822	-0.0109265	0.0071388	0.125875
rs3783514	2	113547425	G	A	0.298264	-0.0109256	0.0071389	0.125908
rs4848303	2	113552698	G	A	0.298324	-0.0109273	0.0071429	0.126062
rs60355357	2	113553861	T	G	0.293062	-0.0112791	0.0073737	0.126105
rs2071375	2	113535438	T	C	0.298228	-0.0109115	0.0071388	0.126395
rs1304037	2	113532236	C	T	0.298303	-0.0109054	0.0071386	0.126595
rs3783520	2	113544339	T	C	0.29824	-0.0109002	0.0071389	0.126793
rs1878318	2	113545185	G	A	0.298258	-0.0108882	0.0071388	0.127204
rs1894399	2	113540177	T	C	0.298312	-0.0108795	0.0071386	0.127498
rs1800587	2	113542960	A	G	0.298315	-0.0108755	0.0071384	0.127627
rs114021768	2	113572019	G	A	0.0131567	-0.0440055	0.0289525	0.128532
rs1878321	2	113544434	G	A	0.29832	-0.0108481	0.0071384	0.128588
rs1878320	2	113544467	C	T	0.29832	-0.010848	0.0071384	0.128592
rs1878319	2	113544826	A	G	0.298319	-0.0108427	0.0071384	0.128779
rs2856840	2	113538604	A	T	0.298242	-0.0108364	0.0071399	0.129085
rs1143643	2	113588302	T	C	0.355025	-0.010428	0.0068862	0.129942
rs7583261	2	113548454	G	C	0.298492	-0.0104838	0.0071371	0.141852
rs1143634	2	113590390	A	G	0.23572	-0.011279	0.0077534	0.145745
rs140444889	2	113570814	A	G	0.0126792	-0.0428957	0.0302818	0.156614
rs1143633	2	113590467	T	C	0.354749	-0.0096291	0.0069068	0.163274
rs41294736	2	113531947	C	G	0.0128992	-0.0418921	0.0301019	0.164019
rs12613067	2	113563362	C	T	0.318196	-0.0097509	0.0070464	0.166417
rs1143637	2	113589333	T	C	0.235833	-0.0105843	0.0077326	0.171069
rs72825532	2	113559363	G	A	0.316752	-0.0093046	0.0070321	0.185785
rs12469600	2	113572357	C	T	0.258262	-0.0099201	0.007516	0.186883
rs1143639	2	113588793	T	C	0.2359	-0.0099831	0.007718	0.195841
rs1071676	2	113587433	G	C	0.235861	-0.009683	0.0077026	0.208712
rs3917366	2	113583880	A	C	0.235839	-0.0095385	0.0076998	0.215419
rs3917373	2	113580631	T	G	0.234875	-0.009461	0.0077335	0.221187
rs146997506	2	113578836	T	G	0.011625	-0.0382379	0.031739	0.228295
rs3917381	2	113581527	T	C	0.0585524	-0.0167026	0.013958	0.23145
rs7368808	2	113558443	G	A	0.317694	-0.0078074	0.0070239	0.266331
rs11898680	2	113556867	T	C	0.317512	-0.0076681	0.0070232	0.274907
rs11680809	2	113570809	C	A	0.438838	-0.0066448	0.0065735	0.312088
rs373107441	2	113558078	T	C	0.291334	-0.0068591	0.0074392	0.356518
rs115781547	2	113552244	A	G	0.024886	-0.0189479	0.0210265	0.367512
rs6542098	2	113573115	A	G	0.021733	-0.0204663	0.0231369	0.376386
rs17597976	2	113554636	A	G	0.124776	-0.0087429	0.0098852	0.376459
rs7599171	2	113553951	T	C	0.124896	-0.0086446	0.0098806	0.381624
rs10210810	2	113554145	G	A	0.124874	-0.0086082	0.0098822	0.383711
rs563971049	2	113567972	T	C	0.0202665	-0.0208805	0.0241109	0.38648
rs57557801	2	113577209	T	C	0.0589621	-0.0118577	0.0140739	0.399492
rs11687733	2	113555788	C	T	0.125083	-0.0080096	0.009883	0.417685
rs7368977	2	113558384	T	C	0.125127	-0.0076389	0.0098767	0.439272
rs12711742	2	113571072	C	G	0.132592	-0.0070867	0.0096191	0.461284
rs3917382	2	113581488	A	G	0.0263357	0.0149429	0.0203009	0.461686
rs3783547	2	113533339	G	A	0.399565	-0.0048548	0.0066653	0.466382
rs6542097	2	113570581	G	T	0.132494	-0.0069951	0.0096239	0.467318
rs2856838	2	113539972	A	G	0.399618	-0.004793	0.0066645	0.47203
rs13008462	2	113575228	G	T	0.438773	-0.0047804	0.0067323	0.477661
rs6746923	2	113553426	A	G	0.399631	-0.0047183	0.0066668	0.479114
rs3783516	2	113545678	T	C	0.3996	-0.0046461	0.0066644	0.485709
rs3783515	2	113545834	G	A	0.400421	-0.0044424	0.0066705	0.505431
rs1143630	2	113591655	T	G	0.0611618	0.0089385	0.0136632	0.512978
rs17042407	2	113558914	C	T	0.255038	-0.0047881	0.0074913	0.522724
rs62157429	2	113558673	G	A	0.255037	-0.0047861	0.0074915	0.522905
rs62157430	2	113559300	A	G	0.255033	-0.0047435	0.0074914	0.526608
rs62157427	2	113557631	A	C	0.255028	-0.0047379	0.0074919	0.52712
rs62157428	2	113558615	G	A	0.255059	-0.0047289	0.0074915	0.527887
rs62157431	2	113559761	G	A	0.255024	-0.0047116	0.0074922	0.529441
rs57259660	2	113575230	T	G	0.224201	-0.0050708	0.0081887	0.535753
rs7585707	2	113569345	C	T	0.306291	-0.0038154	0.007076	0.589748
rs4849123	2	113569039	C	T	0.306341	-0.0037646	0.0070735	0.59458
rs17598291	2	113570493	T	C	0.306229	-0.0037366	0.0070774	0.597523
rs112536764	2	113554162	T	G	0.0129312	-0.0160058	0.0303458	0.597883
rs3917386	2	113579866	C	T	0.0210575	-0.0112409	0.0227789	0.621674
rs3917356	2	113592363	T	C	0.458038	0.0031266	0.0065618	0.633728
rs192523001	2	113544343	T	C	0.011963	-0.0142285	0.0310498	0.646774
rs3783538	2	113538195	G	A	0.0111814	-0.013646	0.032109	0.670843
rs62157435	2	113574854	A	G	0.306519	-0.0030181	0.0071172	0.67152
rs6710316	2	113567435	A	C	0.254784	-0.003091	0.0075005	0.680263
rs12997898	2	113568176	T	C	0.0976643	0.0045394	0.0113448	0.689058
rs6716046	2	113564426	C	T	0.255035	-0.0029023	0.0074891	0.698362
rs62157433	2	113569084	A	G	0.0154533	-0.0099279	0.0275607	0.718683
rs1143642	2	113588553	A	G	0.0803742	0.003237	0.0119901	0.787179
rs112022400	2	113538194	G	A	0.0149467	-0.0070682	0.0274486	0.796789
rs116681462	2	113586219	G	A	0.0242301	-0.0051352	0.0215175	0.811377
rs3917375	2	113580432	C	G	0.0832078	0.002242	0.011844	0.849864
rs7596461	2	113577957	T	C	0.0863464	0.0019831	0.0117032	0.865445
rs2853550	2	113587121	A	G	0.0830922	0.0019679	0.0118365	0.867953
rs10153858	2	113577449	T	C	0.0863761	0.0017635	0.0117059	0.880253
rs2071374	2	113537352	G	T	0.274765	-0.0010047	0.0073123	0.890721
rs150754678	2	113568616	C	T	0.0160768	0.0024052	0.0269384	0.928855
rs3917374	2	113580588	C	G	0.0827132	0.0009736	0.0118734	0.934651
rs3917365	2	113586469	A	G	0.0826488	0.0009447	0.0118626	0.936528
rs4849122	2	113560921	G	A	0.0516641	-0.0009313	0.0147362	0.94961
rs115231944	2	113561837	T	C	0.0102428	-0.0013502	0.0336176	0.967964
rs370626501	2	113558074	T	C	0.354195	-0.0001951	0.0072607	0.978565
rs62157425	2	113544188	A	G	0.0105042	0.0005103	0.0331064	0.987703
rs11674463	2	113551724	G	T	0.0114823	-0.0003029	0.0319792	0.992443
